# Supplementary material for: Genome Report: Genome sequence of 1S1, a transformable and highly regenerable diploid potato for use as a model for gene editing and genetic engineering
Source: G3 (Bethesda). 2023 Feb 9;13(4):jkad036. doi: 10.1093/g3journal/jkad036 (PMC10085803; doi:10.1093/g3journal/jkad036)
Supplement: jkad036_Supplementary_Data [file jkad036_supplementary_data.zip]

Archive with 7 entries (7 files):
- FigureS1.svg
- FigureS2.svg
- FigureS3.svg
- TableS1.xlsx
- TableS2.xlsx
- TableS3.xlsx
- TableS4.xlsx
