# Supplementary material for: Genome Report: Genome sequence of 1S1, a transformable and highly regenerable diploid potato for use as a model for gene editing and genetic engineering
Source: G3 (Bethesda). 2023 Feb 9;13(4):jkad036. doi: 10.1093/g3journal/jkad036 (PMC10085803; doi:10.1093/g3journal/jkad036)
Supplement: jkad036_Supplementary_Data [file jkad036_supplementary_data.zip › TableS3.xlsx]

## Sheet: Supplementary Table S3
Table S3. Description of media used for regeneration
Materials	Step I	Step II
Murashige and Skoog basal medium with vitamins	4.43 g/L	4.43 g/L
Sucrose	30 g/L	30 g/L
agar	5 g/L	5 g/L
zeatin riboside	0.8 mg/L	0.8 mg/L
2,4-D	1 mg/L	-
thiamine-HCl	0.9 mg/L	0.9 mg/L
gibberellic acid	-	2mg/L
pH	5.7	5.7
