# Supplementary material for: Genome Report: Genome sequence of 1S1, a transformable and highly regenerable diploid potato for use as a model for gene editing and genetic engineering
Source: G3 (Bethesda). 2023 Feb 9;13(4):jkad036. doi: 10.1093/g3journal/jkad036 (PMC10085803; doi:10.1093/g3journal/jkad036)
Supplement: jkad036_Supplementary_Data [file jkad036_supplementary_data.zip › TableS4.xlsx]

## Sheet: Supplementary Table S4
Table S4. Average number of chloroplasts per guard cell used for estimating ploidy of transgenic events
Event ID	Average number of chloroplasts per guard cell	Estimated ploidy
1a	6.9	2x
2a	7.1	2x
3a	6.6	2x
4a	6.7	2x
5c	7.4	2x
6a	7.8	2x
8a	6.9	2x
9a	6.1	2x
10c	6.8	2x
11a	13.4	4x
13b	6.8	2x
16a	7.1	2x
